# Supplementary material for: Octopamine Shifts the Behavioral Response From Indecision to Approach or Aversion in Drosophila melanogaster
Source: Front Behav Neurosci. 2018 Jul 3;12:131. doi: 10.3389/fnbeh.2018.00131 (PMC6037846; doi:10.3389/fnbeh.2018.00131)
Supplement: TABLE S1 — Data for Figure 1. [file Table_1.XLSX]

## Sheet: Figure 1B left
dTdc2-GAL4/UAS-ChR2 1000lux 2s 40Hz 16s 8Hz 2s 0Hz
genotype 1	date	# out	%out	Yellow light	% yellow	Blue light	% blue	total	Index	total - #out	genotype 2	date	# out	%out	Yellow light	% yellow	Blue light	% blue	total	Index	total - #out
Control	2015-08-27	1	0.0208333	20	0.416667	27	0.5625	48	0.148936	47	Retinal	2015-08-27	0	0	1	0.0196078	50	0.980392	51	0.960784	51
Control	2015-08-27	0	0	52	1	0	0	52	-1	52	Retinal	2015-08-27	0	0	46	1	0	0	46	-1	46
Control	2015-08-27	1	0.0196078	0	0	50	0.980392	51	1	50	Retinal	2015-08-27	0	0	0	0	48	1	48	1	48
Control	2015-09-02	0	0	20	0.408163	29	0.591837	49	0.183673	49	Retinal	2015-08-27	0	0	0	0	50	1	50	1	50
Control	2015-09-02	0	0	0	0	49	1	49	1	49	Retinal	2015-08-27	0	0	0	0	50	1	50	1	50
Control	2015-09-02	0	0	48	1	0	0	48	-1	48	Retinal	2015-09-02	1	0.02	0	0	49	0.98	50	1	49
Control	2015-09-02	0	0	0	0	50	1	50	1	50	Retinal	2015-09-02	1	0	0	0	46	1	46	1	46
Control	2015-09-03	0	0	0	0	50	1	50	1	50	Retinal	2015-09-02	0	0.0196078	49	0.960784	1	0.0196078	51	-0.96	50
Control	2015-09-03	2	0.0408163	2	0.0408163	45	0.918367	49	0.914894	47	Retinal	2015-09-02	1	0	1	0.0204082	48	0.979592	49	0.959184	49
Control	2015-09-03	0	0	2	0.04	48	0.96	50	0.92	50	Retinal	2015-09-02	0	0.0392157	0	0	49	0.960784	51	1	49
Control	2015-09-03	1	0.0204082	22	0.44898	26	0.530612	49	0.0833333	48	Retinal	2015-09-03	2	0.0384615	1	0.0192308	49	0.942308	52	0.96	50
Control	2015-09-03	0	0	40	0.833333	8	0.166667	48	-0.666667	48	Retinal	2015-09-03	2	0.0392157	25	0.490196	24	0.470588	51	-0.0204082	49
Control	2015-09-03	0	0	22	0.44	28	0.56	50	0.12	50	Retinal	2015-09-07	0	0	0	0	51	1	51	1	51
Control	2015-09-07	0	0	46	0.884615	6	0.115385	52	-0.769231	52	Retinal	2015-09-07	0	0	0	0	48	1	48	1	48
Control	2015-09-07	1	0.0196078	0	0	50	0.980392	51	1	50	Retinal	2015-09-07	0	0	4	0.0816327	45	0.918367	49	0.836735	49
Control	2015-09-07	1	0.0196078	4	0.0784314	46	0.901961	51	0.84	50	Retinal	2015-09-08	3	0.0576923	1	0.0192308	48	0.923077	52	0.959184	49
Control	2015-09-08	1	0.02	1	0.02	48	0.96	50	0.959184	49	Retinal	2015-09-08	0	0	25	0.510204	24	0.489796	49	-0.0204082	49
Control	2015-09-08	0	0	1	0.0208333	47	0.979167	48	0.958333	48	Retinal	2015-10-15	0	0	0	0	49	1	49	1	49
Control	2015-09-08	1	0.0196078	49	0.960784	1	0.0196078	51	-0.96	50	Retinal	2015-10-15	0	0	43	0.895833	5	0.104167	48	-0.791667	48
Control	2015-10-15	0	0	0	0	48	1	48	1	48	Retinal	2015-10-15	0	0	7	0.134615	45	0.865385	52	0.730769	52
Control	2015-10-15	1	0.0204082	13	0.265306	35	0.714286	49	0.458333	48	Retinal	2015-10-15	0	0	0	0	50	1	50	1	50
Control	2015-10-15	0	0	50	1	0	0	50	-1	50	Retinal	2015-10-15	1	0.0196078	31	0.607843	19	0.372549	51	-0.24	50
Control	2015-10-15	0	0	62	1	0	0	62	-1	62	Retinal	2015-10-22	0	0	0	0	52	1	52	1	52
Control	2015-10-15	1	0.0208333	0	0	47	0.979167	48	1	47	Retinal	2015-10-22	0	0	0	0	51	1	51	1	51
Control	2015-10-22	0	0	48	0.923077	4	0.0769231	52	-0.846154	52	Retinal	2015-10-22	4	0.08	3	0.06	43	0.86	50	0.869565	46
Control	2015-10-22	0	0	25	0.490196	26	0.509804	51	0.0196078	51	Retinal	2015-10-22	4	0.0769231	25	0.480769	23	0.442308	52	-0.0416667	48
Control	2015-10-22	0	0	0	0	49	1	49	1	49	Retinal	2015-10-26	0	0	10	0.212766	37	0.787234	47	0.574468	47
Control	2015-10-22	0	0	0	0	50	1	50	1	50	Retinal	2015-10-26	1	0.0192308	0	0	51	0.980769	52	1	51
Control	2015-10-22	0	0	50	1	0	0	50	-1	50	Retinal	2015-10-26	0	0	0	0	52	1	52	1	52
Control	2015-10-26	0	0	0	0	49	1	49	1	49	Retinal	2015-10-26	0	0	33	0.66	17	0.34	50	-0.32	50
Control	2015-10-26	0	0	4	0.0769231	48	0.923077	52	0.846154	52	Retinal	2015-10-26	0	0	0	0	48	1	48	1	48
Control	2015-10-26	0	0	50	0.980392	1	0.0196078	51	-0.960784	51	Retinal
Control	2015-10-26	0	0	28	0.571429	21	0.428571	49	-0.142857	49	Retinal
Control	2015-10-26	0	0	22	0.44898	27	0.55102	49	0.102041	49	Retinal
Mean									0.212023											0.595372
Stde									0.822605											0.651344
s.e.m.									0.141076											0.116985
n									34											31
	Genotype	Mean	Stde	s.e.m.	n
	Control	0.212023	0.822605	0.141076	34
	Retinal	0.595372	0.651344	0.116985	31
		T-test
		0.0426201
	Control group significantly different from zero
	Experimental group significantly different from zero

## Sheet: Figure 1B right
dTdc2-GAL4/UAS-ChR2; ChAT-G80 1200lux 2s 40Hz 16s 8Hz 2s 0Hz
genotype 1	date	# out	%out	Yellow light	% yellow	Blue light	% blue	total	Index	total - #out	genotype 2	date	# out	%out	Yellow light	% yellow	Blue light	% blue	total	Index	total - #out
Control	2014-12-15	0	0	50	1	0	0	50	-1	50	Retinal	2014-12-15	0	0	50	1	0	0	50	-1	50
Control	2014-12-15	0	0	16	0.32	34	0.68	50	0.36	50	Retinal	2014-12-15	0	0	25	0.454545	30	0.545455	55	0.0909091	55
Control	2014-12-15	0	0	1	0.0204082	48	0.979592	49	0.959184	49	Retinal	2014-12-15	0	0	25	0.480769	27	0.519231	52	0.0384615	52
Control	2014-12-15	0	0	1	0.0204082	48	0.979592	49	0.959184	49	Retinal	2014-12-15	0	0	0	0	50	1	50	1	50
Control	2014-12-15	0	0	42	0.823529	9	0.176471	51	-0.647059	51	Retinal	2014-12-15	0	0	34	0.653846	18	0.346154	52	-0.307692	52
Control	2014-12-16	0	0	27	0.5	27	0.5	54	0	54	Retinal	2014-12-16	0	0	37	0.672727	18	0.327273	55	-0.345455	55
Control	2014-12-16	0	0	35	0.673077	17	0.326923	52	-0.346154	52	Retinal	2014-12-16	0	0	0	0	50	1	50	1	50
Control	2014-12-16	1	0.0192308	50	0.961538	1	0.0192308	52	-0.960784	51	Retinal	2014-12-16	1	0.0196078	50	0.980392	0	0	51	-1	50
Control	2014-12-16	0	0	45	0.9	5	0.1	50	-0.8	50	Retinal	2014-12-16	0	0	10	0.2	40	0.8	50	0.6	50
Control	2014-12-16	0	0	50	0.961538	2	0.0384615	52	-0.923077	52	Retinal	2014-12-16	0	0	33	0.622642	20	0.377358	53	-0.245283	53
Control	2014-12-17	0	0	41	0.788462	11	0.211538	52	-0.576923	52	Retinal	2014-12-17	1	0.0181818	54	0.981818	0	0	55	-1	54
Control	2014-12-17	0	0	12	0.226415	41	0.773585	53	0.54717	53	Retinal	2014-12-17	1	0.0204082	0	0	48	0.979592	49	1	48
Control	2014-12-17	0	0	11	0.203704	43	0.796296	54	0.592593	54	Retinal	2014-12-17	1	0.0192308	50	0.961538	1	0.0192308	52	-0.960784	51
Control	2014-12-17	0	0	50	1	0	0	50	-1	50	Retinal	2014-12-18	0	0	51	1	0	0	51	-1	51
Control	2014-12-17	1	0.0196078	0	0	50	0.980392	51	1	50	Retinal	2014-12-18	0	0	3	0.0588235	48	0.941176	51	0.882353	51
Control	2014-12-18	0	0	52	1	0	0	52	-1	52	Retinal	2014-12-18	1	0.0192308	48	0.923077	3	0.0576923	52	-0.882353	51
Control	2014-12-18	0	0	15	0.277778	39	0.722222	54	0.444444	54	Retinal	2014-12-18	0	0	5	0.0943396	48	0.90566	53	0.811321	53
Control	2014-12-18	1	0.0192308	3	0.0576923	48	0.923077	52	0.882353	51	Retinal	2014-12-18	0	0	37	0.72549	14	0.27451	51	-0.45098	51
Control	2014-12-18	0	0	2	0.04	48	0.96	50	0.92	50	Retinal	2014-12-23	0	0	54	1	0	0	54	-1	54
Control	2014-12-18	1	0.0192308	0	0	51	0.980769	52	1	51	Retinal	2014-12-23	1	0.0192308	46	0.884615	5	0.0961538	52	-0.803922	51
Control	2014-12-23	0	0	0	0	54	1	54	1	54	Retinal	2014-12-23	3	0.0588235	0	0	48	0.941176	51	1	48
Control	2014-12-23	0	0	33	0.578947	24	0.421053	57	-0.157895	57	Retinal	2014-12-23	1	0.0196078	16	0.313725	34	0.666667	51	0.36	50
Control	2014-12-23	1	0.0196078	18	0.352941	32	0.627451	51	0.28	50	Retinal	2014-12-23	0	0	0	0	53	1	53	1	53
Control	2014-12-23	0	0	1	0.0192308	51	0.980769	52	0.961538	52	Retinal
Control	2014-12-23	1	0.02	34	0.68	15	0.3	50	-0.387755	49	Retinal
Mean									0.0842728											-0.0527576
Stde									0.78342											0.817358
s.e.m.									0.156684											0.170431
n									25											23
	Genotype	Mean	Stde	s.e.m.	n
	Control	0.0842728	0.78342	0.156684	25
	Retinal	-0.0527576	0.817358	0.170431	23
		T-test
		0.556106
	Control group significantly different from zero
	Experimental group significantly different from zero

## Sheet: Figure 1C left
TbhnM18; dTdc2-GAL4/UAS-ChR2 800lux 2s 40Hz 16s 8Hz 2s 0Hz
genotype 1	date	# out	%out	Yellow light	% yellow	Blue light	% blue	total	Index	total - #out	genotype 2	date	# out	%out	Yellow light	% yellow	Blue light	% blue	total	Index	total - #out
Control	2016-05-24	0	0	20	0.392157	31	0.607843	51	0.215686	51	Retinal	2016-05-24	2	0.0416667	45	0.9375	1	0.0208333	48	-0.956522	46
Control	2016-05-24	0	0	48	0.979592	1	0.0204082	49	-0.959184	49	Retinal	2016-05-24	0	0	40	0.851064	7	0.148936	47	-0.702128	47
Control	2016-05-24	0	0	37	0.804348	9	0.195652	46	-0.608696	46	Retinal	2016-05-24	5	0.1	34	0.68	11	0.22	50	-0.511111	45
Control	2016-05-24	0	0	8	0.16	42	0.84	50	0.68	50	Retinal	2016-05-24	1	0.0208333	26	0.541667	21	0.4375	48	-0.106383	47
Control	2016-05-31	1	0.0208333	31	0.645833	16	0.333333	48	-0.319149	47	Retinal	2016-05-24	0	0	35	0.673077	17	0.326923	52	-0.346154	52
Control	2016-05-31	1	0.0192308	26	0.5	25	0.480769	52	-0.0196078	51	Retinal	2016-05-31	0	0	47	0.903846	5	0.0961538	52	-0.807692	52
Control	2016-05-31	1	0.02	34	0.68	15	0.3	50	-0.387755	49	Retinal	2016-05-31	3	0.0576923	41	0.788462	8	0.153846	52	-0.673469	49
Control	2016-05-31	1	0.02	15	0.3	34	0.68	50	0.387755	49	Retinal	2016-05-31	0	0	20	0.392157	31	0.607843	51	0.215686	51
Control	2016-05-31	3	0.0576923	14	0.269231	35	0.673077	52	0.428571	49	Retinal	2016-05-31	3	0.0576923	8	0.153846	41	0.788462	52	0.673469	49
Control	2016-06-02	1	0.0192308	22	0.423077	29	0.557692	52	0.137255	51	Retinal	2016-09-15	0	0	44	0.977778	1	0.0222222	45	-0.955556	45
Control	2016-09-15	0	0	42	0.875	6	0.125	48	-0.75	48	Retinal	2016-09-15	0	0	43	0.895833	5	0.104167	48	-0.791667	48
Control	2016-09-15	0	0	20	0.434783	26	0.565217	46	0.130435	46	Retinal	2016-09-15	0	0	43	0.895833	5	0.104167	48	-0.791667	48
Control	2016-09-15	1	0.02	28	0.56	21	0.42	50	-0.142857	49	Retinal
Control	2016-09-15	0	0	34	0.693878	15	0.306122	49	-0.387755	49	Retinal
Control	2016-09-15	0	0	2	0.04	48	0.96	50	0.92	50	Retinal
Mean									-0.0450201											-0.479433
Stde									0.532595											0.505838
s.e.m.									0.137515											0.146023
n									15											12
	Genotype	Mean	Stde	s.e.m.	n
	Control	-0.0450201	0.532595	0.137515	15
	Retinal	-0.479433	0.505838	0.146023	12
		T-test
		0.0411684
	Control group significantly different from zero
	Experimental group significantly different from zero

## Sheet: Figure 1C right
TbhnM18; dTdc2-GAL4/UAS-ChR2 800lux 16s 8Hz
genotype 1	date	# out	%out	Yellow light	% yellow	Blue light	% blue	total	Index	total - #out	genotype 2	date	# out	%out	Yellow light	% yellow	Blue light	% blue	total	Index	total - #out
Control	2017-09-26	2	0.0408163	36	0.734694	11	0.22449	49	-0.531915	47	Retinal	2017-09-26	2	0.0384615	29	0.557692	21	0.403846	52	-0.16	50
Control	2017-09-26	0	0	19	0.387755	30	0.612245	49	0.22449	49	Retinal	2017-09-26	1	0.0217391	16	0.347826	29	0.630435	46	0.288889	45
Control	2017-10-05	3	0.0576923	23	0.442308	26	0.5	52	0.0612245	49	Retinal	2017-10-05	1	0.0212766	23	0.489362	23	0.489362	47	0	46
Control	2017-10-05	5	0.1	21	0.42	24	0.48	50	0.0666667	45	Retinal	2018-01-10	0	0	38	0.730769	14	0.269231	52	-0.461538	52
Control	2018-01-10	0	0	33	0.634615	19	0.365385	52	-0.269231	52	Retinal	2018-01-10	0	0	41	0.82	9	0.18	50	-0.64	50
Control	2018-01-10	0	0	29	0.557692	23	0.442308	52	-0.115385	52	Retinal	2018-01-12	1	0.0212766	37	0.787234	9	0.191489	47	-0.608696	46
Control	2018-01-12	3	0.0625	45	0.9375	0	0	48	-1	45	Retinal	2018-01-12	0	0	31	0.659574	16	0.340426	47	-0.319149	47
Control	2018-01-12	0	0	24	0.489796	25	0.510204	49	0.0204082	49	Retinal	2018-01-12	1	0.0212766	37	0.787234	9	0.191489	47	-0.608696	46
Control	2018-01-12	0	0	17	0.361702	30	0.638298	47	0.276596	47	Retinal	2018-01-15	1	0.0204082	41	0.836735	7	0.142857	49	-0.708333	48
Control	2018-01-15	0	0	25	0.490196	26	0.509804	51	0.0196078	51	Retinal	2018-01-15	0	0	45	0.957447	2	0.0425532	47	-0.914894	47
Control	2018-01-15	1	0.0204082	8	0.163265	40	0.816327	49	0.666667	48	Retinal	2018-01-17	0	0	39	0.78	11	0.22	50	-0.56	50
Control	2018-01-17	0	0	28	0.54902	23	0.45098	51	-0.0980392	51	Retinal	2018-01-17	0	0	48	0.979592	1	0.0204082	49	-0.959184	49
Control	2018-01-17	0	0	41	0.854167	7	0.145833	48	-0.708333	48	Retinal	2018-01-19	0	0	44	0.88	6	0.12	50	-0.76	50
Control	2018-01-19	0	0	23	0.479167	25	0.520833	48	0.0416667	48	Retinal	2018-01-19	0	0	48	0.941176	3	0.0588235	51	-0.882353	51
Control	2018-01-19	0	0	47	1	0	0	47	-1	47	Retinal	2018-01-19	0	0	30	0.6	20	0.4	50	-0.2	50
Control	2018-01-19	0	0	15	0.3	35	0.7	50	0.4	50	Retinal	2018-01-19	0	0	38	0.76	12	0.24	50	-0.52	50
Control	2018-01-19	0	0	18	0.346154	34	0.653846	52	0.307692	52	Retinal	2018-01-22	0	0	41	0.854167	7	0.145833	48	-0.708333	48
Control	2018-01-22	0	0	45	1	0	0	45	-1	45	Retinal	2018-01-22	1	0.0212766	44	0.93617	2	0.0425532	47	-0.913043	46
Control	2018-01-22	0	0	15	0.333333	30	0.666667	45	0.333333	45	Retinal	2018-01-22	0	0	46	0.938776	3	0.0612245	49	-0.877551	49
Control	2018-01-22	0	0	12	0.255319	35	0.744681	47	0.489362	47	Retinal
Mean									-0.0907595											-0.55331
Stde									0.507972											0.341736
s.e.m.									0.113586											0.0783996
n									20											19
	Genotype	Mean	Stde	s.e.m.	n
	Control	-0.0907595	0.507972	0.113586	20
	Retinal	-0.55331	0.341736	0.0783996	19
		T-test
		0.00204049
	Control group significantly different from zero
	Experimental group significantly different from zero

## Sheet: Figure 1D
TbhnM18; dTdc2-GAL4/UAS-ChR2; ChAT-GAL80 800lux 2s 40Hz 16s 8Hz 2s 0Hz
genotype 1	date	# out	%out	Yellow light	% yellow	Blue light	% blue	total	Index	total - #out	genotype 2	date	# out	%out	Yellow light	% yellow	Blue light	% blue	total	Index	total - #out
Control	2017-09-26	2	0.0408163	36	0.734694	11	0.22449	49	-0.531915	47	Retinal	2017-09-26	2	0.0384615	29	0.557692	21	0.403846	52	-0.16	50
Control	2017-09-26	0	0	19	0.387755	30	0.612245	49	0.22449	49	Retinal	2017-09-26	1	0.0217391	16	0.347826	29	0.630435	46	0.288889	45
Control	2017-10-05	3	0.0576923	23	0.442308	26	0.5	52	0.0612245	49	Retinal	2017-10-05	1	0.0212766	23	0.489362	23	0.489362	47	0	46
Control	2017-10-05	5	0.1	21	0.42	24	0.48	50	0.0666667	45	Retinal	2018-01-10	0	0	38	0.730769	14	0.269231	52	-0.461538	52
Control	2018-01-10	0	0	33	0.634615	19	0.365385	52	-0.269231	52	Retinal	2018-01-10	0	0	41	0.82	9	0.18	50	-0.64	50
Control	2018-01-10	0	0	29	0.557692	23	0.442308	52	-0.115385	52	Retinal	2018-01-12	1	0.0212766	37	0.787234	9	0.191489	47	-0.608696	46
Control	2018-01-12	3	0.0625	45	0.9375	0	0	48	-1	45	Retinal	2018-01-12	0	0	31	0.659574	16	0.340426	47	-0.319149	47
Control	2018-01-12	0	0	24	0.489796	25	0.510204	49	0.0204082	49	Retinal	2018-01-12	1	0.0212766	37	0.787234	9	0.191489	47	-0.608696	46
Control	2018-01-12	0	0	17	0.361702	30	0.638298	47	0.276596	47	Retinal	2018-01-15	1	0.0204082	41	0.836735	7	0.142857	49	-0.708333	48
Control	2018-01-15	0	0	25	0.490196	26	0.509804	51	0.0196078	51	Retinal	2018-01-15	0	0	45	0.957447	2	0.0425532	47	-0.914894	47
Control	2018-01-15	1	0.0204082	8	0.163265	40	0.816327	49	0.666667	48	Retinal	2018-01-17	0	0	39	0.78	11	0.22	50	-0.56	50
Control	2018-01-17	0	0	28	0.54902	23	0.45098	51	-0.0980392	51	Retinal	2018-01-17	0	0	48	0.979592	1	0.0204082	49	-0.959184	49
Control	2018-01-17	0	0	41	0.854167	7	0.145833	48	-0.708333	48	Retinal	2018-01-19	0	0	44	0.88	6	0.12	50	-0.76	50
Control	2018-01-19	0	0	23	0.479167	25	0.520833	48	0.0416667	48	Retinal	2018-01-19	0	0	48	0.941176	3	0.0588235	51	-0.882353	51
Control	2018-01-19	0	0	47	1	0	0	47	-1	47	Retinal	2018-01-19	0	0	30	0.6	20	0.4	50	-0.2	50
Control	2018-01-19	0	0	15	0.3	35	0.7	50	0.4	50	Retinal	2018-01-19	0	0	38	0.76	12	0.24	50	-0.52	50
Control	2018-01-19	0	0	18	0.346154	34	0.653846	52	0.307692	52	Retinal	2018-01-22	0	0	41	0.854167	7	0.145833	48	-0.708333	48
Control	2018-01-22	0	0	45	1	0	0	45	-1	45	Retinal	2018-01-22	1	0.0212766	44	0.93617	2	0.0425532	47	-0.913043	46
Control	2018-01-22	0	0	15	0.333333	30	0.666667	45	0.333333	45	Retinal	2018-01-22	0	0	46	0.938776	3	0.0612245	49	-0.877551	49
Control	2018-01-22	0	0	12	0.255319	35	0.744681	47	0.489362	47	Retinal
Mean									-0.0907595											-0.55331
Stde									0.507972											0.341736
s.e.m.									0.113586											0.0783996
n									20											19
	Genotype	Mean	Stde	s.e.m.	n
	Control	-0.0907595	0.507972	0.113586	20
	Retinal	-0.55331	0.341736	0.0783996	19
		T-test
		0.00204049
	Control group significantly different from zero
	Experimental group significantly different from zero
