# Supplementary material for: Octopamine Shifts the Behavioral Response From Indecision to Approach or Aversion in Drosophila melanogaster
Source: Front Behav Neurosci. 2018 Jul 3;12:131. doi: 10.3389/fnbeh.2018.00131 (PMC6037846; doi:10.3389/fnbeh.2018.00131)
Supplement: TABLE S3 — Data for Figure 3. [file Table_3.XLSX]

## Sheet: Figure 3A 1
dTdc2-GAL4/UAS-ChR2 1800lux 2s 40Hz
genotype 1	date	# out	%out	Yellow light	% yellow	Blue light	% blue	total	Index	total - #out	genotype 2	date	# out	%out	Yellow light	% yellow	Blue light	% blue	total	Index	total - #out
Control	2012-12-07	1	0.0133333	50	0.666667	24	0.32	75	-0.351351	74	Retinal	2012-12-07	3	0.0357143	64	0.761905	17	0.202381	84	-0.580247	81
Control	2012-12-07	3	0.0348837	62	0.72093	21	0.244186	86	-0.493976	83	Retinal	2012-12-07	3	0.04	19	0.253333	53	0.706667	75	0.472222	72
Control	2012-12-07	2	0.0253165	42	0.531646	35	0.443038	79	-0.0909091	77	Retinal	2012-12-07	4	0.047619	61	0.72619	19	0.22619	84	-0.525	80
Control	2012-12-07	6	0.0722892	58	0.698795	19	0.228916	83	-0.506494	77	Retinal	2012-12-07	4	0.0470588	29	0.341176	52	0.611765	85	0.283951	81
Control	2012-12-11	6	0.0789474	21	0.276316	49	0.644737	76	0.4	70	Retinal	2012-12-07	6	0.0740741	25	0.308642	50	0.617284	81	0.333333	75
Control	2012-12-11	0	0	57	0.721519	22	0.278481	79	-0.443038	79	Retinal	2012-12-11	2	0.025	47	0.5875	31	0.3875	80	-0.205128	78
Control	2012-12-11	1	0.0138889	25	0.347222	46	0.638889	72	0.295775	71	Retinal	2012-12-11	2	0.027027	30	0.405405	42	0.567568	74	0.166667	72
Control	2012-12-11	4	0.0449438	17	0.191011	68	0.764045	89	0.6	85	Retinal	2012-12-11	3	0.0405405	50	0.675676	21	0.283784	74	-0.408451	71
Control	2013-01-08	0	0	49	0.550562	40	0.449438	89	-0.101124	89	Retinal	2012-12-11	2	0.025641	45	0.576923	31	0.397436	78	-0.184211	76
Control	2013-01-08	0	0	54	0.683544	25	0.316456	79	-0.367089	79	Retinal	2013-01-08	1	0.0117647	34	0.4	50	0.588235	85	0.190476	84
Control	2013-01-08	1	0.0114943	72	0.827586	14	0.16092	87	-0.674419	86	Retinal	2013-01-08	3	0.032967	86	0.945055	2	0.021978	91	-0.954545	88
Control	2013-01-08	3	0.0326087	71	0.771739	18	0.195652	92	-0.595506	89	Retinal	2013-01-08	1	0.0138889	57	0.791667	14	0.194444	72	-0.605634	71
Control	2013-01-08	1	0.0120482	71	0.855422	11	0.13253	83	-0.731707	82	Retinal	2013-01-08	1	0.0120482	41	0.493976	41	0.493976	83	0	82
Control	2013-01-09	3	0.0344828	15	0.172414	69	0.793103	87	0.642857	84	Retinal	2013-01-08	4	0.0470588	43	0.505882	38	0.447059	85	-0.0617284	81
Control	2013-01-09	1	0.0120482	60	0.722892	22	0.26506	83	-0.463415	82	Retinal	2013-01-09	3	0.0340909	53	0.602273	32	0.363636	88	-0.247059	85
Control	2013-01-09	2	0.0266667	30	0.4	43	0.573333	75	0.178082	73	Retinal	2013-01-09	1	0.0114943	70	0.804598	16	0.183908	87	-0.627907	86
Control	2013-01-09	2	0.025974	23	0.298701	52	0.675325	77	0.386667	75	Retinal	2013-01-09	3	0.038961	60	0.779221	14	0.181818	77	-0.621622	74
Control	2013-08-01	4	0.0540541	20	0.27027	50	0.675676	74	0.428571	70	Retinal	2013-08-01	4	0.0487805	49	0.597561	29	0.353659	82	-0.25641	78
Control	2013-08-01	2	0.0246914	4	0.0493827	75	0.925926	81	0.898734	79	Retinal	2013-08-01	2	0.0235294	53	0.623529	30	0.352941	85	-0.277108	83
Control	2013-08-01	2	0.0240964	48	0.578313	33	0.39759	83	-0.185185	81	Retinal	2013-08-01	3	0.0352941	49	0.576471	33	0.388235	85	-0.195122	82
Control											Retinal	2013-08-01	5	0.0617284	2	0.0246914	74	0.91358	81	0.947368	76
Mean									-0.0586763											-0.159817
Stde									0.496935											0.447167
s.e.m.									0.111118											0.0975799
n									20											21
	Genotype	Mean	Stde	s.e.m.	n
	Control	-0.0586763	0.496935	0.111118	20
	Retinal	-0.159817	0.447167	0.0975799	21
		T-test
		0.49694
	Control group significantly different from zero
	Experimental group significantly different from zero

## Sheet: Figure 3A 2
dTdc2-GAL4/UAS-ChR2 1000lux 16s 8Hz
genotype 1	date	# out	%out	Yellow light	% yellow	Blue light	% blue	total	Index	total - #out	genotype 2	date	# out	%out	Yellow light	% yellow	Blue light	% blue	total	Index	total - #out
Control	2015-04-13	1	0.0208333	13	0.270833	34	0.708333	48	0.446809	47	Retinal	2015-04-13	0	0	9	0.191489	38	0.808511	47	0.617021	47
Control	2015-04-13	1	0.02	2	0.04	47	0.94	50	0.918367	49	Retinal	2015-04-13	0	0	0	0	51	1	51	1	51
Control	2015-04-13	1	0.0192308	15	0.288462	36	0.692308	52	0.411765	51	Retinal	2015-04-13	0	0	51	1	0	0	51	-1	51
Control	2015-04-13	0	0	48	0.90566	5	0.0943396	53	-0.811321	53	Retinal	2015-04-13	0	0	0	0	53	1	53	1	53
Control	2015-04-13	0	0	37	0.74	13	0.26	50	-0.48	50	Retinal	2015-04-13	0	0	36	0.679245	17	0.320755	53	-0.358491	53
Control	2015-04-14	0	0	39	0.795918	10	0.204082	49	-0.591837	49	Retinal	2015-04-14	0	0	26	0.509804	25	0.490196	51	-0.0196078	51
Control	2015-04-14	0	0	50	0.961538	2	0.0384615	52	-0.923077	52	Retinal	2015-04-14	0	0	3	0.0588235	48	0.941176	51	0.882353	51
Control	2015-04-14	1	0.0217391	38	0.826087	7	0.152174	46	-0.688889	45	Retinal	2015-04-14	0	0	52	1	0	0	52	-1	52
Control	2015-04-14	0	0	27	0.509434	26	0.490566	53	-0.0188679	53	Retinal	2015-04-14	0	0	30	0.588235	21	0.411765	51	-0.176471	51
Control	2015-04-14	0	0	3	0.06	47	0.94	50	0.88	50	Retinal	2015-04-14	0	0	19	0.372549	32	0.627451	51	0.254902	51
Control	2015-04-16	0	0	2	0.0377358	51	0.962264	53	0.924528	53	Retinal	2015-04-16	0	0	30	0.6	20	0.4	50	-0.2	50
Control	2015-04-16	0	0	15	0.283019	38	0.716981	53	0.433962	53	Retinal	2015-04-16	1	0.02	10	0.2	39	0.78	50	0.591837	49
Control	2015-04-16	0	0	36	0.705882	15	0.294118	51	-0.411765	51	Retinal	2015-04-16	0	0	43	0.877551	6	0.122449	49	-0.755102	49
Control	2015-04-16	0	0	35	0.673077	17	0.326923	52	-0.346154	52	Retinal	2015-04-16	1	0.02	15	0.3	34	0.68	50	0.387755	49
Control	2015-04-17	1	0.0188679	11	0.207547	41	0.773585	53	0.576923	52	Retinal	2015-04-16	0	0	14	0.269231	38	0.730769	52	0.461538	52
Control	2015-04-17	1	0.02	23	0.46	26	0.52	50	0.0612245	49	Retinal	2015-04-16	1	0.0192308	29	0.557692	22	0.423077	52	-0.137255	51
Control	2015-04-17	2	0.0384615	12	0.230769	38	0.730769	52	0.52	50	Retinal	2015-04-17	1	0.0192308	15	0.288462	36	0.692308	52	0.411765	51
Control	2015-04-17	1	0.0188679	16	0.301887	36	0.679245	53	0.384615	52	Retinal	2015-04-17	0	0	0	0	50	1	50	1	50
Control	2015-04-20	0	0	49	1	0	0	49	-1	49	Retinal	2015-04-17	0	0	49	1	0	0	49	-1	49
Control	2015-04-20	0	0	15	0.3	35	0.7	50	0.4	50	Retinal	2015-04-17	3	0.06	16	0.32	31	0.62	50	0.319149	47
Control	2015-04-20	0	0	24	0.48	26	0.52	50	0.04	50	Retinal	2015-04-17	0	0	4	0.0769231	48	0.923077	52	0.846154	52
Control	2015-04-20	1	0.0181818	19	0.345455	35	0.636364	55	0.296296	54	Retinal	2015-04-20	1	0.02	30	0.6	19	0.38	50	-0.22449	49
Control	2015-04-20	0	0	35	0.686275	16	0.313725	51	-0.372549	51	Retinal	2015-04-20	0	0	34	0.641509	19	0.358491	53	-0.283019	53
Control											Retinal	2015-04-20	1	0.0188679	18	0.339623	34	0.641509	53	0.307692	52
Control											Retinal	2015-04-20	2	0.04	0	0	48	0.96	50	1	48
Control											Retinal	2015-04-20	0	0	12	0.235294	39	0.764706	51	0.529412	51
Mean									0.0282622											0.171352
Stde									0.603402											0.646726
s.e.m.									0.125818											0.126833
n									23											26
	Genotype	Mean	Stde	s.e.m.	n
	Control	0.0282622	0.603402	0.125818	23
	Retinal	0.171352	0.646726	0.126833	26
		T-test
		0.429186
	Control group significantly different from zero
	Experimental group significantly different from zero

## Sheet: Figure 3A 3
dTdc2-GAL4/UAS-ChR2 1800lux 18s 11,5Hz
genotype 1	date	# out	%out	Yellow light	% yellow	Blue light	% blue	total	Index	total - #out	genotype 2	date	# out	%out	Yellow light	% yellow	Blue light	% blue	total	Index	total - #out
Control	2013-07-10	0	0	46	0.567901	35	0.432099	81	-0.135802	81	Retinal	2013-07-10	1	0.0136986	61	0.835616	11	0.150685	73	-0.694444	72
Control	2013-07-10	1	0.0123457	78	0.962963	2	0.0246914	81	-0.95	80	Retinal	2013-07-10	0	0	62	0.826667	13	0.173333	75	-0.653333	75
Control	2013-07-10	2	0.0246914	40	0.493827	39	0.481481	81	-0.0126582	79	Retinal	2013-07-10	2	0.0246914	13	0.160494	66	0.814815	81	0.670886	79
Control	2013-07-10	0	0	70	0.833333	14	0.166667	84	-0.666667	84	Retinal	2013-07-11	0	0	59	0.830986	12	0.169014	71	-0.661972	71
Control	2013-07-11	0	0	48	0.623377	29	0.376623	77	-0.246753	77	Retinal	2013-07-11	1	0.0136986	64	0.876712	8	0.109589	73	-0.777778	72
Control	2013-07-11	0	0	61	0.813333	14	0.186667	75	-0.626667	75	Retinal	2013-07-11	0	0	64	0.914286	6	0.0857143	70	-0.828571	70
Control	2013-07-11	0	0	79	1	0	0	79	-1	79	Retinal	2013-07-15	1	0.0114943	22	0.252874	64	0.735632	87	0.488372	86
Control	2013-07-11	1	0.0131579	2	0.0263158	73	0.960526	76	0.946667	75	Retinal	2013-07-15	0	0	13	0.185714	57	0.814286	70	0.628571	70
Control	2013-07-11	0	0	34	0.425	46	0.575	80	0.15	80	Retinal	2013-07-15	0	0	50	0.649351	27	0.350649	77	-0.298701	77
Control	2013-07-15	1	0.0126582	2	0.0253165	76	0.962025	79	0.948718	78	Retinal	2013-07-18	2	0.0273973	11	0.150685	60	0.821918	73	0.690141	71
Control	2013-07-15	0	0	71	0.972603	2	0.0273973	73	-0.945205	73	Retinal	2013-07-18	2	0.0246914	57	0.703704	22	0.271605	81	-0.443038	79
Control	2013-07-15	2	0.0273973	69	0.945205	2	0.0273973	73	-0.943662	71	Retinal	2013-07-22	0	0	40	0.5	40	0.5	80	0	80
Control	2013-07-15	1	0.0117647	4	0.0470588	80	0.941176	85	0.904762	84	Retinal	2013-07-22	2	0.025974	64	0.831169	11	0.142857	77	-0.706667	75
Control	2013-07-15	0	0	55	0.723684	21	0.276316	76	-0.447368	76	Retinal	2013-07-22	0	0	28	0.363636	49	0.636364	77	0.272727	77
Control	2013-07-18	0	0	63	0.797468	16	0.202532	79	-0.594937	79	Retinal	2013-07-22	0	0	20	0.232558	66	0.767442	86	0.534884	86
Control	2013-07-18	0	0	57	0.703704	24	0.296296	81	-0.407407	81	Retinal	2013-07-22	1	0.0126582	20	0.253165	58	0.734177	79	0.487179	78
Control	2013-07-18	0	0	63	0.828947	13	0.171053	76	-0.657895	76	Retinal
Control	2013-07-18	0	0	29	0.446154	36	0.553846	65	0.107692	65	Retinal
Control	2013-07-18	1	0.0119048	27	0.321429	56	0.666667	84	0.349398	83	Retinal
Control	2013-07-18	0	0	69	0.75	23	0.25	92	-0.5	92	Retinal
Control	2013-07-22	0	0	38	0.475	42	0.525	80	0.05	80	Retinal
Control	2013-07-22	0	0	16	0.179775	73	0.820225	89	0.640449	89	Retinal
Control	2013-07-22	0	0	25	0.357143	45	0.642857	70	0.285714	70	Retinal
Control	2013-07-22	1	0.0123457	26	0.320988	54	0.666667	81	0.35	80	Retinal
Mean									-0.141734											-0.080734
Stde									0.622465											0.604273
s.e.m.									0.12706											0.151068
n									24											16
	Genotype	Mean	Stde	s.e.m.	n
	Control	-0.141734	0.622465	0.12706	24
	Retinal	-0.080734	0.604273	0.151068	16
		T-test
		0.760408
	Control group significantly different from zero
	Experimental group significantly different from zero

## Sheet: Figure 3A 4
dTdc2-GAL4/UAS-ChR2 1000lux 2s 20Hz 16s 8Hz
genotype 1	date	# out	%out	Yellow light	% yellow	Blue light	% blue	total	Index	total - #out	genotype 2	date	# out	%out	Yellow light	% yellow	Blue light	% blue	total	Index	total - #out
Control	2015-12-10	2	0.0425532	0	0	45	0.957447	47	1	45	Retinal	2015-12-10	3	0.0588235	0	0	48	0.941176	51	1	48
Control	2015-12-10	0	0	34	0.68	16	0.32	50	-0.36	50	Retinal	2015-12-10	0	0	0	0	50	1	50	1	50
Control	2015-12-10	0	0	39	0.866667	6	0.133333	45	-0.733333	45	Retinal	2015-12-10	2	0.0377358	0	0	51	0.962264	53	1	51
Control	2015-12-10	0	0	10	0.208333	38	0.791667	48	0.583333	48	Retinal	2015-12-10	1	0.0196078	2	0.0392157	48	0.941176	51	0.92	50
Control	2015-12-10	0	0	53	1	0	0	53	-1	53	Retinal	2015-12-10	0	0	0	0	49	1	49	1	49
Control	2015-12-22	0	0	23	0.479167	25	0.520833	48	0.0416667	48	Retinal	2015-12-22	1	0.02	0	0	49	0.98	50	1	49
Control	2015-12-22	0	0	22	0.407407	32	0.592593	54	0.185185	54	Retinal	2015-12-22	0	0	49	0.98	1	0.02	50	-0.96	50
Control	2015-12-22	0	0	3	0.0612245	46	0.938776	49	0.877551	49	Retinal	2015-12-22	0	0	49	1	0	0	49	-1	49
Control	2015-12-22	0	0	0	0	49	1	49	1	49	Retinal	2015-12-22	0	0	1	0.0196078	50	0.980392	51	0.960784	51
Control	2015-12-22	0	0	50	1	0	0	50	-1	50	Retinal	2015-12-27	0	0	0	0	52	1	52	1	52
Control	2015-12-22	3	0.0625	19	0.395833	26	0.541667	48	0.155556	45	Retinal	2015-12-27	0	0	15	0.306122	34	0.693878	49	0.387755	49
Control	2015-12-27	0	0	7	0.134615	45	0.865385	52	0.730769	52	Retinal	2015-12-27	1	0.0192308	34	0.653846	17	0.326923	52	-0.333333	51
Control	2015-12-27	0	0	9	0.173077	43	0.826923	52	0.653846	52	Retinal	2015-12-27	2	0.0384615	0	0	50	0.961538	52	1	50
Control	2015-12-27	0	0	48	0.979592	1	0.0204082	49	-0.959184	49	Retinal	2015-12-29	0	0	13	0.265306	36	0.734694	49	0.469388	49
Control	2015-12-27	0	0	30	0.6	20	0.4	50	-0.2	50	Retinal	2015-12-29	0	0	1	0.0196078	50	0.980392	51	0.960784	51
Control	2015-12-27	0	0	0	0	50	1	50	1	50	Retinal	2015-12-29	0	0	28	0.571429	21	0.428571	49	-0.142857	49
Control	2015-12-27	0	0	49	0.98	1	0.02	50	-0.96	50	Retinal	2015-12-29	0	0	5	0.1	45	0.9	50	0.8	50
Control	2015-12-29	0	0	23	0.46	27	0.54	50	0.08	50	Retinal	2015-12-29	1	0.0192308	17	0.326923	34	0.653846	52	0.333333	51
Control	2015-12-29	0	0	1	0.0204082	48	0.979592	49	0.959184	49	Retinal	2015-12-30	1	0.0208333	4	0.0833333	43	0.895833	48	0.829787	47
Control	2015-12-29	0	0	32	0.627451	19	0.372549	51	-0.254902	51	Retinal	2015-12-30	0	0	7	0.134615	45	0.865385	52	0.730769	52
Control	2015-12-29	0	0	50	1	0	0	50	-1	50	Retinal	2015-12-30	0	0	18	0.315789	39	0.684211	57	0.368421	57
Control	2015-12-29	0	0	26	0.5	26	0.5	52	0	52	Retinal	2015-12-30	0	0	0	0	46	1	46	1	46
Control	2015-12-30	0	0	45	0.865385	7	0.134615	52	-0.730769	52	Retinal	2015-12-30	0	0	16	0.340426	31	0.659574	47	0.319149	47
Control	2015-12-30	1	0.02	14	0.28	35	0.7	50	0.428571	49	Retinal
Control	2015-12-30	1	0.0192308	7	0.134615	44	0.846154	52	0.72549	51	Retinal
Control	2015-12-30	0	0	21	0.4375	27	0.5625	48	0.125	48	Retinal
Control	2015-12-30	0	0	6	0.117647	45	0.882353	51	0.764706	51	Retinal
Mean									0.078247											0.549738
Stde									0.716607											0.617061
s.e.m.									0.137911											0.128666
n									27											23
	Genotype	Mean	Stde	s.e.m.	n
	Control	0.078247	0.716607	0.137911	27
	Retinal	0.549738	0.617061	0.128666	23
		T-test
		0.0171312
	Control group significantly different from zero
	Experimental group significantly different from zero

## Sheet: Figure 3B 1
6.2-Tbh-GAL4/UAS-ChR2 1200 lux 2s 40Hz
genotype 1	date	# out	%out	Yellow light	% yellow	Blue light	% blue	total	Index	total - #out	genotype 2	date	# out	%out	Yellow light	% yellow	Blue light	% blue	total	Index	total - #out
Control	2016-02-29	1	0.0204082	14	0.285714	34	0.693878	49	0.416667	48	Retinal	2016-02-29	0	0	49	1	0	0	49	-1	49
Control	2016-02-29	0	0	37	0.711538	15	0.288462	52	-0.423077	52	Retinal	2016-02-29	0	0	14	0.27451	37	0.72549	51	0.45098	51
Control	2016-02-29	0	0	7	0.137255	44	0.862745	51	0.72549	51	Retinal	2016-02-29	1	0.0192308	24	0.461538	27	0.519231	52	0.0588235	51
Control	2016-02-29	0	0	46	0.938776	3	0.0612245	49	-0.877551	49	Retinal	2016-02-29	1	0.02	32	0.64	17	0.34	50	-0.306122	49
Control	2016-02-29	0	0	2	0.0377358	51	0.962264	53	0.924528	53	Retinal	2016-02-29	0	0	5	0.104167	43	0.895833	48	0.791667	48
Control	2016-03-01	5	0.0980392	6	0.117647	40	0.784314	51	0.73913	46	Retinal	2016-03-01	3	0.0588235	47	0.921569	1	0.0196078	51	-0.958333	48
Control	2016-03-01	5	0.0980392	17	0.333333	29	0.568627	51	0.26087	46	Retinal	2016-03-01	3	0.0576923	40	0.769231	9	0.173077	52	-0.632653	49
Control	2016-03-01	1	0.0192308	45	0.865385	6	0.115385	52	-0.764706	51	Retinal	2016-03-01	2	0.0384615	39	0.75	11	0.211538	52	-0.56	50
Control	2016-03-03	1	0.0196078	24	0.470588	26	0.509804	51	0.04	50	Retinal	2016-03-03	4	0.0784314	39	0.764706	8	0.156863	51	-0.659574	47
Control	2016-03-03	3	0.0588235	17	0.333333	31	0.607843	51	0.291667	48	Retinal	2016-03-03	5	0.0961538	31	0.596154	16	0.307692	52	-0.319149	47
Control	2016-03-03	4	0.0816327	6	0.122449	39	0.795918	49	0.733333	45	Retinal	2016-03-03	5	0.1	41	0.82	4	0.08	50	-0.822222	45
Control	2016-03-06	0	0	17	0.333333	34	0.666667	51	0.333333	51	Retinal	2016-03-06	0	0	19	0.372549	32	0.627451	51	0.254902	51
Control	2016-03-06	0	0	28	0.528302	25	0.471698	53	-0.0566038	53	Retinal	2016-03-06	0	0	10	0.185185	44	0.814815	54	0.62963	54
Control	2016-03-06	0	0	15	0.288462	37	0.711538	52	0.423077	52	Retinal	2016-03-06	0	0	53	0.981481	1	0.0185185	54	-0.962963	54
Control	2016-03-06	0	0	31	0.596154	21	0.403846	52	-0.192308	52	Retinal	2016-03-06	0	0	33	0.622642	20	0.377358	53	-0.245283	53
Control	2016-03-06	0	0	13	0.26	37	0.74	50	0.48	50	Retinal	2016-03-06	0	0	7	0.137255	44	0.862745	51	0.72549	51
Control	2016-03-07	2	0.04	11	0.22	37	0.74	50	0.541667	48	Retinal	2016-03-07	4	0.0816327	6	0.122449	39	0.795918	49	0.733333	45
Control	2016-03-07	0	0	31	0.607843	20	0.392157	51	-0.215686	51	Retinal	2016-03-07	0	0	31	0.62	19	0.38	50	-0.24	50
Control	2016-03-07	3	0.0576923	35	0.673077	14	0.269231	52	-0.428571	49	Retinal	2016-03-07	2	0.0384615	28	0.538462	22	0.423077	52	-0.12	50
Control	2016-03-07	1	0.0196078	29	0.568627	21	0.411765	51	-0.16	50	Retinal	2016-03-11	0	0	42	0.807692	10	0.192308	52	-0.615385	52
Control	2016-03-07	5	0.0980392	25	0.490196	21	0.411765	51	-0.0869565	46	Retinal	2016-03-11	0	0	35	0.729167	13	0.270833	48	-0.458333	48
Control	2016-03-11	0	0	38	0.716981	15	0.283019	53	-0.433962	53	Retinal	2016-03-11	0	0	24	0.461538	28	0.538462	52	0.0769231	52
Control	2016-03-11	1	0.02	1	0.02	48	0.96	50	0.959184	49	Retinal	2016-03-11	0	0	36	0.72	14	0.28	50	-0.44	50
Control	2016-03-11	0	0	24	0.461538	28	0.538462	52	0.0769231	52	Retinal	2016-03-11	0	0	47	0.921569	4	0.0784314	51	-0.843137	51
Control	2016-03-14	0	0	39	0.78	11	0.22	50	-0.56	50	Retinal	2016-03-14	0	0	23	0.46	27	0.54	50	0.08	50
Control	2016-03-14	0	0	36	0.72	14	0.28	50	-0.44	50	Retinal	2016-03-14	0	0	13	0.265306	36	0.734694	49	0.469388	49
Control	2016-03-14	0	0	25	0.471698	28	0.528302	53	0.0566038	53	Retinal	2016-03-14	0	0	28	0.583333	20	0.416667	48	-0.166667	48
Control	2016-03-14	0	0	4	0.0754717	49	0.924528	53	0.849057	53	Retinal	2016-03-14	0	0	17	0.354167	31	0.645833	48	0.291667	48
Mean									0.114718											-0.170965
Stde									0.524296											0.557036
s.e.m.									0.0990825											0.10527
n									28											28
	Genotype	Mean	Stde	s.e.m.	n
	Control	0.114718	0.524296	0.0990825	28
	Retinal	-0.170965	0.557036	0.10527	28
		T-test
		0.0532552
	Control group significantly different from zero
	Experimental group significantly different from zero

## Sheet: Figure 3B 2
6.2-Tbh-GAL4/UAS-ChR2 1200 lux 16s 8Hz
genotype 1	date	# out	%out	Yellow light	% yellow	Blue light	% blue	total	Index	total - #out	genotype 2	date	# out	%out	Yellow light	% yellow	Blue light	% blue	total	Index	total - #out
Control	2014-10-10	2	0.0263158	60	0.789474	14	0.184211	76	-0.621622	74	Retinal	2014-10-10	2	0.025641	75	0.961538	1	0.0128205	78	-0.973684	76
Control	2014-10-10	1	0.0125	60	0.75	19	0.2375	80	-0.518987	79	Retinal	2014-10-10	1	0.0133333	70	0.933333	4	0.0533333	75	-0.891892	74
Control	2014-10-10	0	0	12	0.155844	65	0.844156	77	0.688312	77	Retinal	2014-10-10	0	0	67	0.905405	7	0.0945946	74	-0.810811	74
Control	2014-10-10	0	0	4	0.0487805	78	0.95122	82	0.902439	82	Retinal	2014-10-10	0	0	75	0.974026	2	0.025974	77	-0.948052	77
Control	2014-10-13	0	0	13	0.166667	65	0.833333	78	0.666667	78	Retinal	2014-10-13	0	0	31	0.407895	45	0.592105	76	0.184211	76
Control	2014-10-13	0	0	56	0.727273	21	0.272727	77	-0.454545	77	Retinal	2014-10-13	0	0	41	0.532468	36	0.467532	77	-0.0649351	77
Control	2014-10-13	0	0	57	0.721519	22	0.278481	79	-0.443038	79	Retinal	2014-10-16	2	0.025974	42	0.545455	33	0.428571	77	-0.12	75
Control	2014-10-16	0	0	30	0.384615	48	0.615385	78	0.230769	78	Retinal	2014-10-16	0	0	46	0.541176	39	0.458824	85	-0.0823529	85
Control	2014-10-16	0	0	65	0.833333	13	0.166667	78	-0.666667	78	Retinal	2014-10-19	1	0.0126582	44	0.556962	34	0.43038	79	-0.128205	78
Control	2014-10-16	0	0	40	0.519481	37	0.480519	77	-0.038961	77	Retinal	2014-10-19	0	0	50	0.657895	26	0.342105	76	-0.315789	76
Control	2014-10-16	5	0.0675676	32	0.432432	37	0.5	74	0.0724638	69	Retinal	2014-10-19	1	0.012987	72	0.935065	4	0.0519481	77	-0.894737	76
Control	2014-10-16	2	0.0263158	27	0.355263	47	0.618421	76	0.27027	74	Retinal	2014-10-20	4	0.05	61	0.7625	15	0.1875	80	-0.605263	76
Control	2014-10-19	0	0	58	0.794521	15	0.205479	73	-0.589041	73	Retinal	2014-10-20	2	0.025641	72	0.923077	4	0.0512821	78	-0.894737	76
Control	2014-10-19	0	0	62	0.837838	12	0.162162	74	-0.675676	74	Retinal	2014-10-20	2	0.0253165	73	0.924051	4	0.0506329	79	-0.896104	77
Control	2014-10-19	0	0	10	0.12987	67	0.87013	77	0.74026	77	Retinal			#DIV/0!		#DIV/0!		#DIV/0!	0		0
Control	2014-10-19	0	0	67	0.881579	9	0.118421	76	-0.763158	76	Retinal			#DIV/0!		#DIV/0!		#DIV/0!	0		0
Control	2014-10-19	0	0	53	0.679487	25	0.320513	78	-0.358974	78	Retinal			#DIV/0!		#DIV/0!		#DIV/0!	0		0
Control	2014-10-20	1	0.0126582	25	0.316456	53	0.670886	79	0.358974	78	Retinal			#DIV/0!		#DIV/0!		#DIV/0!	0		0
Control	2014-10-20	1	0.0131579	55	0.723684	20	0.263158	76	-0.466667	75	Retinal			#DIV/0!		#DIV/0!		#DIV/0!	0		0
Control	2014-10-20	0	0	62	0.775	18	0.225	80	-0.55	80	Retinal			#DIV/0!		#DIV/0!		#DIV/0!	0		0
Mean									-0.110859											-0.531597
Stde									0.554166											0.419649
s.e.m.									0.123915											0.112156
n									20											14
	Genotype	Mean	Stde	s.e.m.	n
	Control	-0.110859	0.554166	0.123915	20
	Retinal	-0.531597	0.419649	0.112156	14
		T-test
		0.0225801
	Control group significantly different from zero
	Experimental group significantly different from zero

## Sheet: Figure 3B 3
6.2-Tbh-GAL4/UAS-ChR2 1200 lux 2s 20Hz 16s 8Hz
genotype 1	date	# out	%out	Yellow light	% yellow	Blue light	% blue	total	Index	total - #out	genotype 2	date	# out	%out	Yellow light	% yellow	Blue light	% blue	total	Index	total - #out
Control	2016-02-01	0	0	2	0.04	48	0.96	50	0.92	50	Retinal	2016-02-01	0	0	38	0.730769	14	0.269231	52	-0.461538	52
Control	2016-02-01	0	0	2	0.0377358	51	0.962264	53	0.924528	53	Retinal	2016-02-01	0	0	26	0.5	26	0.5	52	0	52
Control	2016-02-01	0	0	45	0.849057	8	0.150943	53	-0.698113	53	Retinal	2016-02-01	0	0	9	0.176471	42	0.823529	51	0.647059	51
Control	2016-02-01	0	0	27	0.54	23	0.46	50	-0.08	50	Retinal	2016-02-01	0	0	35	0.673077	17	0.326923	52	-0.346154	52
Control	2016-02-02	0	0	28	0.538462	24	0.461538	52	-0.0769231	52	Retinal	2016-02-02	0	0	33	0.673469	16	0.326531	49	-0.346939	49
Control	2016-02-02	0	0	37	0.755102	12	0.244898	49	-0.510204	49	Retinal	2016-02-02	0	0	28	0.538462	24	0.461538	52	-0.0769231	52
Control	2016-02-02	0	0	30	0.6	20	0.4	50	-0.2	50	Retinal	2016-02-02	0	0	34	0.68	16	0.32	50	-0.36	50
Control	2016-02-02	1	0.0196078	28	0.54902	22	0.431373	51	-0.12	50	Retinal	2016-02-04	0	0	8	0.16	42	0.84	50	0.68	50
Control	2016-02-02	0	0	34	0.666667	17	0.333333	51	-0.333333	51	Retinal	2016-02-04	0	0	3	0.0588235	48	0.941176	51	0.882353	51
Control	2016-02-04	0	0	29	0.568627	22	0.431373	51	-0.137255	51	Retinal	2016-02-04	0	0	23	0.46	27	0.54	50	0.08	50
Control	2016-02-04	0	0	20	0.392157	31	0.607843	51	0.215686	51	Retinal	2016-02-04	1	0.0188679	1	0.0188679	51	0.962264	53	0.961538	52
Control	2016-02-04	0	0	31	0.62	19	0.38	50	-0.24	50	Retinal	2016-02-05	1	0.0208333	3	0.0625	44	0.916667	48	0.87234	47
Control	2016-02-04	0	0	40	0.769231	12	0.230769	52	-0.538462	52	Retinal	2016-02-05	1	0.0192308	48	0.923077	3	0.0576923	52	-0.882353	51
Control	2016-02-04	0	0	37	0.74	13	0.26	50	-0.48	50	Retinal	2016-02-05	0	0	15	0.294118	36	0.705882	51	0.411765	51
Control	2016-02-04	0	0	35	0.673077	17	0.326923	52	-0.346154	52	Retinal	2016-02-05	3	0.0576923	12	0.230769	37	0.711538	52	0.510204	49
Control	2016-02-05	3	0.06	20	0.4	27	0.54	50	0.148936	47	Retinal	2016-02-05	1	0.0208333	44	0.916667	3	0.0625	48	-0.87234	47
Control	2016-02-05	1	0.0212766	29	0.617021	17	0.361702	47	-0.26087	46	Retinal	2016-02-10	1	0.0196078	27	0.529412	23	0.45098	51	-0.08	50
Control	2016-02-05	1	0.0192308	44	0.846154	7	0.134615	52	-0.72549	51	Retinal	2016-02-10	2	0.0384615	41	0.788462	9	0.173077	52	-0.64	50
Control	2016-02-05	0	0	19	0.351852	35	0.648148	54	0.296296	54	Retinal	2016-02-10	0	0	37	0.74	13	0.26	50	-0.48	50
Control	2016-02-05	0	0	34	0.68	16	0.32	50	-0.36	50	Retinal	2016-02-10	0	0	47	0.886792	6	0.113208	53	-0.773585	53
Control	2016-02-10	0	0	0	0	51	1	51	1	51	Retinal	2016-02-10	0	0	25	0.471698	28	0.528302	53	0.0566038	53
Control	2016-02-10	0	0	0	0	49	1	49	1	49	Retinal	2016-02-11	1	0.0212766	37	0.787234	9	0.191489	47	-0.608696	46
Control	2016-02-10	0	0	29	0.58	21	0.42	50	-0.16	50	Retinal	2016-02-11	1	0.0188679	52	0.981132	0	0	53	-1	52
Control	2016-02-10	0	0	2	0.0384615	50	0.961538	52	0.923077	52	Retinal	2016-02-11	1	0.0192308	50	0.961538	1	0.0192308	52	-0.960784	51
Control	2016-02-10	1	0.0196078	17	0.333333	33	0.647059	51	0.32	50	Retinal	2016-02-11	1	0.0192308	46	0.884615	5	0.0961538	52	-0.803922	51
Control	2016-02-11	0	0	13	0.26	37	0.74	50	0.48	50	Retinal	2016-02-11	2	0.0392157	21	0.411765	28	0.54902	51	0.142857	49
Control	2016-02-11	0	0	16	0.32	34	0.68	50	0.36	50	Retinal	2016-02-15	0	0	23	0.46	27	0.54	50	0.08	50
Control	2016-02-11	1	0.0188679	25	0.471698	27	0.509434	53	0.0384615	52	Retinal	2016-02-15	0	0	22	0.423077	30	0.576923	52	0.153846	52
Control	2016-02-11	2	0.04	43	0.86	5	0.1	50	-0.791667	48	Retinal	2016-02-15	0	0	51	0.980769	1	0.0192308	52	-0.961538	52
Control	2016-02-11	1	0.0196078	18	0.352941	32	0.627451	51	0.28	50	Retinal	2016-02-15	1	0.0192308	49	0.942308	2	0.0384615	52	-0.921569	51
Control	2016-02-15	0	0	22	0.458333	26	0.541667	48	0.0833333	48	Retinal	2016-02-15	0	0	0	0	52	1	52	1	52
Control	2016-02-15	0	0	12	0.24	38	0.76	50	0.52	50	Retinal	2016-02-16	0	0	11	0.22449	38	0.77551	49	0.55102	49
Control	2016-02-15	0	0	9	0.191489	38	0.808511	47	0.617021	47	Retinal	2016-02-16	0	0	34	0.708333	14	0.291667	48	-0.416667	48
Control	2016-02-15	0	0	51	1	0	0	51	-1	51	Retinal	2016-02-16	0	0	34	0.708333	14	0.291667	48	-0.416667	48
Control	2016-02-15	0	0	21	0.403846	31	0.596154	52	0.192308	52	Retinal	2016-02-16	1	0.0212766	8	0.170213	38	0.808511	47	0.652174	46
Control	2016-02-16	1	0.0196078	29	0.568627	21	0.411765	51	-0.16	50	Retinal	2016-02-16	1	0.02	21	0.42	28	0.56	50	0.142857	49
Control	2016-02-16	0	0	0	0	52	1	52	1	52	Retinal
Control	2016-02-16	1	0.02	0	0	49	0.98	50	1	49	Retinal
Control	2016-02-16	0	0	27	0.529412	24	0.470588	51	-0.0588235	51	Retinal
Control	2016-02-16	0	0	20	0.392157	31	0.607843	51	0.215686	51	Retinal
Mean									0.081451											-0.0995849
Stde									0.549491											0.624763
s.e.m.									0.0868822											0.104127
n									40											36
	Genotype	Mean	Stde	s.e.m.	n
	Control	0.081451	0.549491	0.0868822	40
	Retinal	-0.0995849	0.624763	0.104127	36
		T-test
		0.183033
	Control group significantly different from zero
	Experimental group significantly different from zero

## Sheet: Figure 3C 1
dTdc2-GAL4/UAS-ReaChR 1200lux 2s 40Hz 16s 8Hz 2s 0Hz
genotype 1	date	# out	%out	Yellow light	% yellow	Blue light	% blue	total	Index	total - #out	genotype 2	date	# out	%out	Yellow light	% yellow	Blue light	% blue	total	Index	total - #out
Control	2017-08-29	0	0	9	0.176471	42	0.823529	51	0.647059	51	Retinal	2017-08-29	0	0	1	0.02	49	0.98	50	0.96	50
Control	2017-08-29	0	0	29	0.58	21	0.42	50	-0.16	50	Retinal	2017-08-29	2	0.04	10	0.2	38	0.76	50	0.583333	48
Control	2017-10-16	0	0	27	0.519231	25	0.480769	52	-0.0384615	52	Retinal	2017-10-16	1	0.0217391	3	0.0652174	42	0.913043	46	0.866667	45
Control	2017-10-16	0	0	44	0.977778	1	0.0222222	45	-0.955556	45	Retinal	2017-10-16	0	0	9	0.195652	37	0.804348	46	0.608696	46
Control	2017-10-17	0	0	35	0.673077	17	0.326923	52	-0.346154	52	Retinal	2017-10-17	1	0.0204082	11	0.22449	37	0.755102	49	0.541667	48
Control	2017-10-17	0	0	29	0.557692	23	0.442308	52	-0.115385	52	Retinal	2017-10-17	0	0	20	0.416667	28	0.583333	48	0.166667	48
Control	2017-10-19	0	0	4	0.0816327	45	0.918367	49	0.836735	49	Retinal	2017-10-19	0	0	9	0.1875	39	0.8125	48	0.625	48
Control	2017-10-19	1	0.0212766	9	0.191489	37	0.787234	47	0.608696	46	Retinal	2017-10-19	0	0	6	0.12	44	0.88	50	0.76	50
Control	2017-10-20	2	0.04	17	0.34	31	0.62	50	0.291667	48	Retinal	2017-10-20	1	0.0188679	18	0.339623	34	0.641509	53	0.307692	52
Control	2017-10-20	2	0.0408163	4	0.0816327	43	0.877551	49	0.829787	47	Retinal	2017-10-20	0	0	10	0.196078	41	0.803922	51	0.607843	51
Control	2017-10-23	0	0	52	1	0	0	52	-1	52	Retinal	2017-10-23	1	0.0192308	27	0.519231	24	0.461538	52	-0.0588235	51
Control	2017-10-23	1	0.0188679	51	0.962264	1	0.0188679	53	-0.961538	52	Retinal	2017-10-24	0	0	0	0	47	1	47	1	47
Control	2017-10-23	2	0.0384615	49	0.942308	1	0.0192308	52	-0.96	50	Retinal	2017-10-24	0	0	2	0.0416667	46	0.958333	48	0.916667	48
Control	2017-10-24	1	0.02	36	0.72	13	0.26	50	-0.469388	49	Retinal	2017-11-03	0	0	3	0.0666667	42	0.933333	45	0.866667	45
Control	2017-10-24	0	0	18	0.352941	33	0.647059	51	0.294118	51	Retinal	2017-11-03	0	0	6	0.12	44	0.88	50	0.76	50
Control	2017-11-03	0	0	19	0.387755	30	0.612245	49	0.22449	49	Retinal	2017-11-07	0	0	29	0.54717	24	0.45283	53	-0.0943396	53
Control	2017-11-03	0	0	14	0.28	36	0.72	50	0.44	50	Retinal	2017-11-07	0	0	10	0.196078	41	0.803922	51	0.607843	51
Control	2017-11-07	0	0	31	0.62	19	0.38	50	-0.24	50	Retinal	2017-11-07	0	0	7	0.134615	45	0.865385	52	0.730769	52
Mean									-0.0596628											0.597575
Stde									0.62904											0.324869
s.e.m.									0.148266											0.0765723
n									18											18
	Genotype	Mean	Stde	s.e.m.	n
	Control	-0.0596628	0.62904	0.148266	18
	Retinal	0.597575	0.324869	0.0765723	18
		T-test
		0.000386017
	Control group significantly different from zero
	Experimental group significantly different from zero

## Sheet: Figure 3C 2
dTdc2-GAL4/UAS-ReaChR 1200lux 2s 20Hz 16s 8Hz
genotype 1	date	# out	%out	Yellow light	% yellow	Blue light	% blue	total	Index	total - #out	genotype 2	date	# out	%out	Yellow light	% yellow	Blue light	% blue	total	Index	total - #out
Control	2017-10-26	2	0.0425532	28	0.595745	17	0.361702	47	-0.244444	45	Retinal	2017-10-26	1	0.0208333	6	0.125	41	0.854167	48	0.744681	47
Control	2017-10-26	1	0.02	43	0.86	6	0.12	50	-0.755102	49	Retinal	2017-10-27	0	0	19	0.404255	28	0.595745	47	0.191489	47
Control	2017-10-26	0	0	17	0.333333	34	0.666667	51	0.333333	51	Retinal	2017-10-30	0	0	6	0.133333	39	0.866667	45	0.733333	45
Control	2017-10-27	0	0	40	0.833333	8	0.166667	48	-0.666667	48	Retinal	2017-11-01	1	0.0188679	12	0.226415	40	0.754717	53	0.538462	52
Control	2017-10-27	0	0	24	0.45283	29	0.54717	53	0.0943396	53	Retinal	2017-11-01	0	0	9	0.176471	42	0.823529	51	0.647059	51
Control	2017-10-27	0	0	25	0.480769	27	0.519231	52	0.0384615	52	Retinal	2017-11-02	0	0	11	0.234043	36	0.765957	47	0.531915	47
Control	2017-10-30	0	0	35	0.660377	18	0.339623	53	-0.320755	53	Retinal	2017-11-02	0	0	4	0.0816327	45	0.918367	49	0.836735	49
Control	2017-10-30	0	0	30	0.6	20	0.4	50	-0.2	50	Retinal
Control	2017-10-30	2	0.0408163	30	0.612245	17	0.346939	49	-0.276596	47	Retinal
Control	2017-11-01	1	0.0192308	32	0.615385	19	0.365385	52	-0.254902	51	Retinal
Control	2017-11-01	0	0	26	0.5	26	0.5	52	0	52	Retinal
Control	2017-11-02	0	0	37	0.711538	15	0.288462	52	-0.423077	52	Retinal
Control	2017-11-02	0	0	13	0.254902	38	0.745098	51	0.490196	51	Retinal
Mean									-0.168093											0.603382
Stde									0.357328											0.212991
s.e.m.									0.0991049											0.0805031
n									13											7
	Genotype	Mean	Stde	s.e.m.	n
	Control	-0.168093	0.357328	0.0991049	13
	Retinal	0.603382	0.212991	0.0805031	7
		T-test
		6.06614e-05
	Control group significantly different from zero
	Experimental group significantly different from zero

## Sheet: Figure 3C 3
dTdc2-GAL4/UAS-ReaChR 1200lux 16s 8Hz
genotype 1	date	# out	%out	Yellow light	% yellow	Blue light	% blue	total	Index	total - #out	genotype 2	date	# out	%out	Yellow light	% yellow	Blue light	% blue	total	Index	total - #out
Control	2017-11-06	2	0.037037	27	0.5	25	0.462963	54	-0.0384615	52	Retinal	2017-11-06	0	0	13	0.245283	40	0.754717	53	0.509434	53
Control	2017-11-08	0	0	31	0.596154	21	0.403846	52	-0.192308	52	Retinal	2017-11-08	0	0	17	0.333333	34	0.666667	51	0.333333	51
Control	2017-11-08	0	0	32	0.653061	17	0.346939	49	-0.306122	49	Retinal	2017-11-08	0	0	9	0.195652	37	0.804348	46	0.608696	46
Control	2017-11-09	1	0.0204082	9	0.183673	39	0.795918	49	0.625	48	Retinal	2017-11-09	0	0	24	0.45283	29	0.54717	53	0.0943396	53
Control	2017-11-09	1	0.02	12	0.24	37	0.74	50	0.510204	49	Retinal	2017-11-10	1	0.0188679	12	0.226415	40	0.754717	53	0.538462	52
Control	2017-11-10	0	0	18	0.391304	28	0.608696	46	0.217391	46	Retinal	2017-11-13	2	0.0384615	24	0.461538	26	0.5	52	0.04	50
Control	2017-11-10	0	0	16	0.307692	36	0.692308	52	0.384615	52	Retinal	2017-11-15	0	0	3	0.0612245	46	0.938776	49	0.877551	49
Control	2017-11-13	1	0.0188679	27	0.509434	25	0.471698	53	-0.0384615	52	Retinal	2017-11-16	0	0	5	0.104167	43	0.895833	48	0.791667	48
Control	2017-11-14	1	0.0192308	11	0.211538	40	0.769231	52	0.568627	51	Retinal
Control	2017-11-15	0	0	19	0.327586	39	0.672414	58	0.344828	58	Retinal
Control	2017-11-16	0	0	34	0.693878	15	0.306122	49	-0.387755	49	Retinal
Control	2017-11-16	1	0.02	23	0.46	26	0.52	50	0.0612245	49	Retinal
Mean									0.145732											0.474185
Stde									0.346576											0.302278
s.e.m.									0.100048											0.106871
n									12											8
	Genotype	Mean	Stde	s.e.m.	n
	Control	0.145732	0.346576	0.100048	12
	Retinal	0.474185	0.302278	0.106871	8
		T-test
		0.0427561
	Control group significantly different from zero
	Experimental group significantly different from zero

[truncated: 3 more sheets: Figure 3D 1, Figure 3D 2, Figure 3D 3]
