# Supplementary material for: Octopamine Shifts the Behavioral Response From Indecision to Approach or Aversion in Drosophila melanogaster
Source: Front Behav Neurosci. 2018 Jul 3;12:131. doi: 10.3389/fnbeh.2018.00131 (PMC6037846; doi:10.3389/fnbeh.2018.00131)
Supplement: TABLE S4 — Data for Figure 4. [file Table_4.XLSX]

## Sheet: Figure 4A
dTdc2/UAS-ChR2 1200 lux 2s 40Hz 16s 8Hz 2s 0Hz ethanol in blue illuminated trap
genotype 1	date	# out	%out	Yellow light	% yellow	Blue light	% blue	total	Index	total - #out	genotype 2	date	# out	%out	Yellow light	% yellow	Blue light	% blue	total	Index	total - #out
Control	2017-07-07	0	0	0	0	50	1	50	1	50	Retinal	2017-07-07	0	0	17	0.354167	31	0.645833	48	0.291667	48
Control	2017-07-07	1	0.0208333	0	0	47	0.979167	48	1	47	Retinal	2017-07-17	0	0	35	0.7	15	0.3	50	-0.4	50
Control	2017-07-07	0	0	0	0	51	1	51	1	51	Retinal	2017-07-17	0	0	0	0	49	1	49	1	49
Control	2017-07-07	0	0	5	0.104167	43	0.895833	48	0.791667	48	Retinal	2017-07-17	0	0	13	0.265306	36	0.734694	49	0.469388	49
Control	2017-07-07	0	0	0	0	49	1	49	1	49	Retinal	2017-07-17	0	0	5	0.102041	44	0.897959	49	0.795918	49
Control	2017-07-17	3	0.06	21	0.42	26	0.52	50	0.106383	47	Retinal	2017-07-20	3	0.0588235	16	0.313725	32	0.627451	51	0.333333	48
Control	2017-07-17	0	0	6	0.12766	41	0.87234	47	0.744681	47	Retinal	2017-07-20	5	0.1	12	0.24	33	0.66	50	0.466667	45
Control	2017-07-17	0	0	0	0	49	1	49	1	49	Retinal	2017-07-20	1	0.0204082	23	0.469388	25	0.510204	49	0.0416667	48
Control	2017-07-17	0	0	3	0.06	47	0.94	50	0.88	50	Retinal	2017-08-31	1	0.02	11	0.22	38	0.76	50	0.55102	49
Control	2017-07-20	4	0.0769231	0	0	48	0.923077	52	1	48	Retinal	2017-08-31	2	0.0416667	21	0.4375	25	0.520833	48	0.0869565	46
Control	2017-07-20	2	0.0425532	1	0.0212766	44	0.93617	47	0.955556	45	Retinal	2017-09-04	0	0	4	0.0784314	47	0.921569	51	0.843137	51
Control	2017-07-20	3	0.0625	17	0.354167	28	0.583333	48	0.244444	45	Retinal	2017-09-04	0	0	0	0	52	1	52	1	52
Control	2017-07-25	5	0.0980392	10	0.196078	36	0.705882	51	0.565217	46	Retinal	2017-09-04	0	0	0	0	50	1	50	1	50
Control	2017-07-25	5	0.0980392	13	0.254902	33	0.647059	51	0.434783	46	Retinal	2017-09-04	0	0	0	0	49	1	49	1	49
Control	2017-07-25	2	0.0425532	17	0.361702	28	0.595745	47	0.244444	45	Retinal	2017-09-04	0	0	3	0.0566038	50	0.943396	53	0.886792	53
Control	2017-07-25	5	0.1	11	0.22	34	0.68	50	0.511111	45	Retinal	2017-09-04	1	0.0208333	18	0.375	29	0.604167	48	0.234043	47
Control	2017-08-31	0	0	15	0.326087	31	0.673913	46	0.347826	46	Retinal	2017-09-07	0	0	6	0.130435	40	0.869565	46	0.73913	46
Control	2017-08-31	0	0	4	0.0851064	43	0.914894	47	0.829787	47	Retinal
Control	2017-08-31	1	0.0208333	19	0.395833	28	0.583333	48	0.191489	47	Retinal
Control	2017-09-04	0	0	0	0	45	1	45	1	45	Retinal
Control	2017-09-04	0	0	17	0.326923	35	0.673077	52	0.346154	52	Retinal
Control	2017-09-04	1	0.0188679	9	0.169811	43	0.811321	53	0.653846	52	Retinal
Control	2017-09-04	0	0	25	0.471698	28	0.528302	53	0.0566038	53	Retinal
Control	2017-09-07	0	0	0	0	47	1	47	1	47	Retinal
Control	2017-09-07	0	0	9	0.173077	43	0.826923	52	0.653846	52	Retinal
Mean									0.662314											0.549395
Stde									0.330852											0.41139
s.e.m.									0.0661704											0.0997767
n									25											17
	Genotype	Mean	Stde	s.e.m.	n
	Control	0.662314	0.330852	0.0661704	25
	Retinal	0.549395	0.41139	0.0997767	17
		T-test
		0.331247
	Control group significantly different from zero
	Experimental group significantly different from zero

## Sheet: Figure 4B
dTdc2/UAS-ChR2 1200 lux 2s 40Hz 16s 8Hz 2s 0Hz ethanol in yellow illuminated trap
genotype 1	date	# out	%out	Yellow light	% yellow	Blue light	% blue	total	Index	total - #out	genotype 2	date	# out	%out	Yellow light	% yellow	Blue light	% blue	total	Index	total - #out
Control	2017-06-17	2	0.04	1	0.02	47	0.94	50	0.958333	48	Retinal	2017-06-17	0	0	11	0.22	39	0.78	50	0.56	50
Control	2017-06-17	2	0.0384615	3	0.0576923	47	0.903846	52	0.88	50	Retinal	2017-06-17	1	0.0204082	27	0.55102	21	0.428571	49	-0.125	48
Control	2017-06-17	1	0.0192308	5	0.0961538	46	0.884615	52	0.803922	51	Retinal	2017-06-21	0	0	31	0.632653	18	0.367347	49	-0.265306	49
Control	2017-06-21	0	0	3	0.0625	45	0.9375	48	0.875	48	Retinal	2017-06-21	0	0	7	0.142857	42	0.857143	49	0.714286	49
Control	2017-06-21	0	0	25	0.490196	26	0.509804	51	0.0196078	51	Retinal	2017-06-21	0	0	2	0.0444444	43	0.955556	45	0.911111	45
Control	2017-06-21	0	0	6	0.12	44	0.88	50	0.76	50	Retinal	2017-06-21	1	0.0196078	32	0.627451	18	0.352941	51	-0.28	50
Control	2017-06-22	0	0	10	0.192308	42	0.807692	52	0.615385	52	Retinal	2017-06-21	0	0	42	0.84	8	0.16	50	-0.68	50
Control	2017-06-22	0	0	28	0.538462	24	0.461538	52	-0.0769231	52	Retinal	2017-06-22	0	0	24	0.489796	25	0.510204	49	0.0204082	49
Control	2017-06-22	1	0.02	1	0.02	48	0.96	50	0.959184	49	Retinal	2017-06-29	0	0	25	0.543478	21	0.456522	46	-0.0869565	46
Control	2017-06-22	0	0	5	0.104167	43	0.895833	48	0.791667	48	Retinal	2017-06-29	0	0	41	0.854167	7	0.145833	48	-0.708333	48
Control	2017-06-29	0	0	31	0.632653	18	0.367347	49	-0.265306	49	Retinal	2017-06-29	0	0	6	0.130435	40	0.869565	46	0.73913	46
Control	2017-06-29	0	0	1	0.02	49	0.98	50	0.96	50	Retinal	2017-08-11	1	0.0188679	2	0.0377358	50	0.943396	53	0.923077	52
Control	2017-06-29	0	0	0	0	42	1	42	1	42	Retinal	2017-08-11	1	0.0204082	7	0.142857	41	0.836735	49	0.708333	48
Control	2017-08-11	0	0	26	0.509804	25	0.490196	51	-0.0196078	51	Retinal	2017-08-11	0	0	50	0.892857	6	0.107143	56	-0.785714	56
Control	2017-08-11	5	0.0961538	3	0.0576923	44	0.846154	52	0.87234	47	Retinal	2017-08-11	2	0.0408163	1	0.0204082	46	0.938776	49	0.957447	47
Control	2017-08-11	5	0.1	8	0.16	37	0.74	50	0.644444	45	Retinal	2017-08-11	2	0.0384615	1	0.0192308	49	0.942308	52	0.96	50
Control	2017-09-05	0	0	1	0.0192308	51	0.980769	52	0.961538	52	Retinal	2017-09-05	2	0.0416667	3	0.0625	43	0.895833	48	0.869565	46
Control	2017-09-05	1	0.0217391	1	0.0217391	44	0.956522	46	0.955556	45	Retinal	2017-09-05	1	0.0196078	11	0.215686	39	0.764706	51	0.56	50
Control	2017-09-05	0	0	3	0.0652174	43	0.934783	46	0.869565	46	Retinal
Control	2017-09-05	0	0	0	0	49	1	49	1	49	Retinal
Mean									0.678235											0.277336
Stde									0.40888											0.633919
s.e.m.									0.0914283											0.149416
n									20											18
	Genotype	Mean	Stde	s.e.m.	n
	Control	0.678235	0.40888	0.0914283	20
	Retinal	0.277336	0.633919	0.149416	18
		T-test
		0.024928
	Control group significantly different from zero
	Experimental group significantly different from zero

## Sheet: Figure 4C
w1118 and TbhnM18 non-fed and pre-fed with 10% ethanol for 30 minutes
Date	Fly line	# out	%out	%out	juice	% juice	EtOH	5% EtOH	total	Index		Date	Fly line	# out	%out	juice	% juice	EtOH	5% EtOH	total	Index		Date	Fly line	# out	%out	juice	% juice	EtOH	5% EtOH	total	Index		Date	Fly line	# out	%out	juice	% juice	EtOH	5% EtOH	total	Index
2017-08-11	w1118	2	0.0384615	0.0384615	30	0.576923	20	0.384615	52	-0.2		2017-08-11	w1118, TbhnM18	0	0	44	0.8	11	0.2	55	-0.6		2017-08-11	w1118 + EtOH	2	0.0357143	37	0.660714	17	0.303571	56	-0.37037		2017-08-11	w1118, TbhnM18 + EtOH	1	0.0188679	24	0.45283	28	0.528302	53	0.0769231
2017-08-11	w1118	1	0.0181818	0.0181818	24	0.436364	30	0.545455	55	0.111111		2017-08-11	w1118, TbhnM18	2	0.0377358	31	0.584906	20	0.377358	53	-0.215686		2017-08-11	w1118 + EtOH	1	0.0188679	33	0.622642	19	0.358491	53	-0.269231		2017-08-11	w1118, TbhnM18 + EtOH	1	0.0185185	24	0.444444	29	0.537037	54	0.0943396
2017-08-11	w1118	1	0.0192308	0.0192308	22	0.423077	29	0.557692	52	0.137255		2017-08-11	w1118, TbhnM18	3	0.0566038	25	0.471698	25	0.471698	53	0		2017-08-11	w1118 + EtOH	2	0.0377358	22	0.415094	29	0.54717	53	0.137255		2017-08-11	w1118, TbhnM18 + EtOH	0	0	16	0.301887	37	0.698113	53	0.396226
2017-08-11	w1118	0	0	0	18	0.333333	36	0.666667	54	0.333333		2017-08-14	w1118, TbhnM18	0	0	38	0.76	12	0.24	50	-0.52		2017-08-11	w1118 + EtOH	0	0	18	0.346154	34	0.653846	52	0.307692		2017-08-11	w1118, TbhnM18 + EtOH	0	0	10	0.188679	43	0.811321	53	0.622642
2017-08-11	w1118	0	0	0	7	0.12963	47	0.87037	54	0.740741		2017-08-14	w1118, TbhnM18	2	0.0384615	25	0.480769	25	0.480769	52	0		2017-08-11	w1118 + EtOH	2	0.037037	16	0.296296	36	0.666667	54	0.384615		2017-08-14	w1118, TbhnM18 + EtOH	1	0.0196078	29	0.568627	21	0.411765	51	-0.16
2017-08-11	w1118	2	0.04	0.04	4	0.08	44	0.88	50	0.833333		2017-08-14	w1118, TbhnM18	1	0.02	10	0.2	39	0.78	50	0.591837		2017-08-11	w1118 + EtOH	0	0	16	0.301887	37	0.698113	53	0.396226		2017-08-14	w1118, TbhnM18 + EtOH	0	0	28	0.538462	24	0.461538	52	-0.0769231
2017-08-11	w1118	4	0.0740741	0.0740741	1	0.0185185	49	0.907407	54	0.96		2017-08-15	w1118, TbhnM18	3	0.0576923	42	0.807692	7	0.134615	52	-0.714286		2017-08-11	w1118 + EtOH	2	0.037037	9	0.166667	43	0.796296	54	0.653846		2017-08-14	w1118, TbhnM18 + EtOH	0	0	26	0.509804	25	0.490196	51	-0.0196078
2017-08-11	w1118	0		0	0	0	52	1	52	1		2017-08-15	w1118, TbhnM18	0	0	30	0.555556	24	0.444444	54	-0.111111		2017-08-11	w1118 + EtOH	4	0.0740741	6	0.111111	44	0.814815	54	0.76		2017-08-14	w1118, TbhnM18 + EtOH	2	0.0377358	12	0.226415	39	0.735849	53	0.529412
2017-08-11	w1118	2	0.0392157	0.0392157	0	0	49	0.960784	51	1		2017-08-15	w1118, TbhnM18	3	0.0555556	16	0.296296	35	0.648148	54	0.372549		2017-08-14	w1118 + EtOH	1	0.02	35	0.7	14	0.28	50	-0.428571		2017-08-15	w1118, TbhnM18 + EtOH	2	0.037037	35	0.648148	17	0.314815	54	-0.346154
2017-08-11	w1118	1	0.0185185	0.0185185	0	0	53	0.981481	54	1		2017-08-17	w1118, TbhnM18	0	0	40	0.8	10	0.2	50	-0.6		2017-08-14	w1118 + EtOH	1	0.0188679	31	0.584906	21	0.396226	53	-0.192308		2017-08-15	w1118, TbhnM18 + EtOH	5	0.0909091	11	0.2	39	0.709091	55	0.56
2017-08-14	w1118	2	0.0327869	0.0327869	20	0.327869	39	0.639344	61	0.322034		2017-08-17	w1118, TbhnM18	5	0.1	24	0.48	21	0.42	50	-0.0666667		2017-08-14	w1118 + EtOH	0	0	23	0.442308	29	0.557692	52	0.115385		2017-08-15	w1118, TbhnM18 + EtOH	4	0.0740741	7	0.12963	43	0.796296	54	0.72
2017-08-14	w1118	2	0.037037	0.037037	11	0.203704	41	0.759259	54	0.576923		2017-08-17	w1118, TbhnM18	5	0.1	18	0.36	27	0.54	50	0.2		2017-08-14	w1118 + EtOH	0	0	15	0.288462	37	0.711538	52	0.423077		2017-08-15	w1118, TbhnM18 + EtOH	1	0.0178571	5	0.0892857	50	0.892857	56	0.818182
2017-08-14	w1118	1	0.0185185	0.0185185	9	0.166667	44	0.814815	54	0.660377		2017-08-21	w1118, TbhnM18	2	0.0363636	43	0.781818	10	0.181818	55	-0.622642		2017-08-14	w1118 + EtOH	0	0	12	0.222222	42	0.777778	54	0.555556		2017-08-17	w1118, TbhnM18 + EtOH	5	0.0943396	27	0.509434	21	0.396226	53	-0.125
2017-08-14	w1118	0	0	0	9	0.166667	45	0.833333	54	0.666667		2017-08-21	w1118, TbhnM18	0	0	25	0.510204	24	0.489796	49	-0.0204082		2017-08-14	w1118 + EtOH	2	0.037037	10	0.185185	42	0.777778	54	0.615385		2017-08-17	w1118, TbhnM18 + EtOH	5	0.0892857	21	0.375	30	0.535714	56	0.176471
2017-08-14	w1118	1	0.0188679	0.0188679	6	0.113208	46	0.867925	53	0.769231		2017-08-21	w1118, TbhnM18	5	0.0892857	19	0.339286	32	0.571429	56	0.254902		2017-08-15	w1118 + EtOH	1	0.0188679	33	0.622642	19	0.358491	53	-0.269231		2017-08-17	w1118, TbhnM18 + EtOH	5	0.0980392	2	0.0392157	44	0.862745	51	0.913043
2017-08-14	w1118	1	0.0178571	0.0178571	5	0.0892857	50	0.892857	56	0.818182		2017-08-21	w1118, TbhnM18	3	0.0612245	15	0.306122	31	0.632653	49	0.347826		2017-08-15	w1118 + EtOH	3	0.0555556	30	0.555556	21	0.388889	54	-0.176471		2017-08-21	w1118, TbhnM18 + EtOH	3	0.0555556	17	0.314815	34	0.62963	54	0.333333
2017-08-15	w1118	2	0.0384615	0.0384615	30	0.576923	20	0.384615	52	-0.2		2017-08-21	w1118, TbhnM18	2	0.04	10	0.2	38	0.76	50	0.583333		2017-08-15	w1118 + EtOH	2	0.0363636	28	0.509091	25	0.454545	55	-0.0566038		2017-08-21	w1118, TbhnM18 + EtOH	0	0	10	0.204082	39	0.795918	49	0.591837
2017-08-15	w1118	4	0.0740741	0.0740741	30	0.555556	20	0.37037	54	-0.2													2017-08-15	w1118 + EtOH	1	0.02	23	0.46	26	0.52	50	0.0612245		2017-08-21	w1118, TbhnM18 + EtOH	2	0.0377358	7	0.132075	44	0.830189	53	0.72549
2017-08-15	w1118	0	0	0	32	0.581818	23	0.418182	55	-0.163636													2017-08-15	w1118 + EtOH	2	0.0384615	22	0.423077	28	0.538462	52	0.12		2017-08-21	w1118, TbhnM18 + EtOH	5	0.0943396	4	0.0754717	44	0.830189	53	0.833333
2017-08-15	w1118	2	0.0377358	0.0377358	27	0.509434	24	0.45283	53	-0.0588235													2017-08-15	w1118 + EtOH	2	0.0377358	21	0.396226	30	0.566038	53	0.176471		2017-08-21	w1118, TbhnM18 + EtOH	5	0.0943396	2	0.0377358	46	0.867925	53	0.916667
2017-08-15	w1118	2	0.0357143	0.0357143	26	0.464286	28	0.5	56	0.037037													2017-08-15	w1118 + EtOH	1	0.0188679	18	0.339623	34	0.641509	53	0.307692
2017-08-15	w1118	0	0	0	19	0.358491	34	0.641509	53	0.283019													2017-08-17	w1118 + EtOH	4	0.0754717	39	0.735849	10	0.188679	53	-0.591837
2017-08-15	w1118	2	0.0384615	0.0384615	17	0.326923	33	0.634615	52	0.32													2017-08-17	w1118 + EtOH	5	0.0943396	23	0.433962	25	0.471698	53	0.0416667
2017-08-15	w1118	1	0.0192308	0.0192308	1	0.0192308	50	0.961538	52	0.960784													2017-08-17	w1118 + EtOH	3	0.0545455	22	0.4	30	0.545455	55	0.153846
2017-08-17	w1118	1	0.0204082	0.0204082	25	0.510204	23	0.469388	49	-0.0416667													2017-08-17	w1118 + EtOH	2	0.0384615	16	0.307692	34	0.653846	52	0.36
2017-08-17	w1118	0	0	0	27	0.5	27	0.5	54	0													2017-08-17	w1118 + EtOH	3	0.0566038	12	0.226415	38	0.716981	53	0.52
2017-08-17	w1118	3	0.0588235	0.0588235	15	0.294118	33	0.647059	51	0.375													2017-08-17	w1118 + EtOH	2	0.0392157	6	0.117647	43	0.843137	51	0.755102
2017-08-17	w1118	5	0.0961538	0.0961538	14	0.269231	33	0.634615	52	0.404255													2017-08-21	w1118 + EtOH	1	0.0192308	28	0.538462	23	0.442308	52	-0.0980392
2017-08-17	w1118	0	0	0	16	0.296296	38	0.703704	54	0.407407													2017-08-21	w1118 + EtOH	0	0	8	0.153846	44	0.846154	52	0.692308
2017-08-17	w1118	5	0.0980392	0.0980392	10	0.196078	36	0.705882	51	0.565217													2017-08-21	w1118 + EtOH	3	0.0566038	5	0.0943396	45	0.849057	53	0.8
2017-08-17	w1118	0	0	0	6	0.111111	48	0.888889	54	0.777778													2017-08-21	w1118 + EtOH	2	0.0392157	4	0.0784314	45	0.882353	51	0.836735
2017-08-21	w1118	2	0.0384615	0.0384615	14	0.269231	36	0.692308	52	0.44
2017-08-21	w1118	5	0.0980392	0.0980392	4	0.0784314	42	0.823529	51	0.826087
																								w1118 non-fed significantly different from zero
													Genotype	Mittelwert	Stabw	Sterror	n
													w1118	0.438232	0.398321	0.0693389	33
													w1118, TbhnM18	-0.0659031	0.428185	0.10385	17
													w1118 + EtOH	0.21682	0.395889	0.0711038	31
													w1118, TbhnM18 + EtOH	0.379011	0.398866	0.0891892	20
													ANOVA post hoc Tukey
													w1118		0.000467979	0.131199	0.954446							TbhnM18 non-fed significantly different from zero
													w1118, TbhnM18	0.000467979		0.0992941	0.00635299
													w1118 + EtOH	0.131199	0.0992941		0.499975
													w1118, TbhnM18 + EtOH	0.954446	0.00635299	0.499975
																								w1118 fed significantly different from zero
																								TbhnM18 fed significantly different from zero
